# Supplementary material for: Dispersive forces and resisting spot welds by alternative homolog conjunction govern chromosome shape in Drosophila spermatocytes during prophase I
Source: PLoS Genet. 2022 Jul 27;18(7):e1010327. doi: 10.1371/journal.pgen.1010327 (PMC9359577; doi:10.1371/journal.pgen.1010327)
Supplement: S1 Table — (XLSX) [file pgen.1010327.s023.xlsx]

## Sheet: Tabelle1
Figure	Label on Figure	genotypes
1A	+/+ ; +/+	w[1118]
1B	C(2)L ; C(2)R ; +/+	C(2L)RM-P1, b; C(2R)RM-P4, px
1C	+/+ ; C(3)L ; C(3)R	C(3L)*, st; C(3R)*, e[s]
1D	C(2)EN ; +/+	C(2)EN, b pr
2B, C	bam>	w*;; P{w+, bamP-GAL4-VP16} III/ +
2B	bam> Cas9 (II)	w*; P{y[+t7.7] w[+mC]=UAS-Cas9.P2}attP40/ + ; P{w+, bamP-GAL4-VP16} III/ +
2B, C	bam> Cas9 (III)	w*;; P{w+, bamP-GAL4-VP16} III/ P{y[+t7.7] w[+mC]=UAS-Cas9.P2}attP2
2B, C	bam> gRNA_acedod, Cas9 (III)	w*; P{w+, UAS-gRNA acedod} II.1/ +; P{w+, bamP-GAL4-VP16} III/ P{y[+t7.7] w[+mC]=UAS-Cas9.P2}attP2
2B, C	bam> gRNA_dodeca, Cas9 (III)	w*; P{w+, UAS-gRNA dodeca} II.2/ +; P{w+, bamP-GAL4-VP16} III/ P{y[+t7.7] w[+mC]=UAS-Cas9.P2}attP2
2D, E	bam>	w*; P{w+, gCid-EGFP-Cid} II.1, P{w+, gHis2AvD-mRFP} II.2/ CyO, P{ry+, ftz-lacZ} ; P{w+, bamP-GAL4-VP16} III/ +
2D, E	bam>gRNA_dodeca, Cas9	w*; P{w+, gCid-EGFP-Cid} II.1, P{w+, gHis2AvD-mRFP} II.2/ P{w+, UAS-gRNA dodeca} II.2 ; P{w+, bamP-GAL4-VP16} III/ P{y[+t7.7] w[+mC]=UAS-Cas9.P2}attP2
3A, E	T(2;3)Eip74EF1	T(2;3)Eip74EF[1], Eip74EF[1] e/ TM6B, Tb
3B, E	T(2;3)ftzRpl	T(2;3)ftz[Rpl], ftz[Rpl]/ TM3, ry[RK] Sb Ser
3C, E	T(2;3)apXa	T(2;3)ap[Xa], ap[Xa]/ TM6B, Tb
3D, E	T(2;3)TSTL	w[*]; P{w[+mC]=UAS-Katushka.I}2/ T(2;3)TSTL, CyO; TM6B, Tb
3E	+	w[1118]
4A-D	T(2;3)apXa	T(2;3)ap[Xa], ap[Xa]/ P{w+, gCid-EGFP-Cid} II.1, P{w+, gHis2AvD-mRFP} II.2; +
4A-D	T(2;3)Eip74EF1	T(2;3)Eip74EF[1], Eip74EF[1] e/ P{w+, gCid-EGFP-Cid} II.1, P{w+, gHis2AvD-mRFP} II.2; +
4B, C	T(2;3)ftzRpl	T(2;3)ftz[Rpl], ftz[Rpl]/ P{w+, gCid-EGFP-Cid} II.1, P{w+, gHis2AvD-mRFP} II.2; +
4B, C	TSTL	T(2;3)TSTL, CyO: TM6B, Tb/ P{w+, gCid-EGFP-Cid} II.1, P{w+, gHis2AvD-mRFP} II.2; +
5		T(2;3)ftz[Rpl], ftz[Rpl]/ P{w+, gCid-EGFP-Cid} II.1, P{w+, gHis2AvD-mRFP} II.2; +
6A, C		w*; P{w+, UASt-MNM-EGFP} II.2/ + ; P{w+, bamP-GAL4-VP16} III, P{w+, gHis2AvD-mRFP} III.1/ +
6B	T(2;3)ftzRpl	T(2;3)ftz[Rpl], ftz[Rpl]/ P{w+, UASt-MNM-EGFP} II.2; P{w+, bamP-GAL4-VP16} III, P{w+, gHis2AvD-mRFP} III.1
6B	T(2;3)ftzRpl	T(2;3)ftz[Rpl], ftz[Rpl]/ P{w+, UASt-MNM-EGFP} II.2; P{w+, bamP-GAL4-VP16} III, P{w+, gHis2AvD-mRFP} III.1, P{w+, gCid-EGFP-Cid} III.2
6B	T(2;3)Eip74EF1	T(2;3)Eip74EF[1], Eip74EF[1] e/ P{w+, UASt-MNM-EGFP} II.2; P{w+, bamP-GAL4-VP16} III, P{w+, gHis2AvD-mRFP} III.1
6B	T(2;3)Eip74EF1	T(2;3)Eip74EF[1], Eip74EF[1] e/ P{w+, UASt-MNM-EGFP} II.2; P{w+, bamP-GAL4-VP16} III, P{w+, gHis2AvD-mRFP} III.1, P{w+, gCid-EGFP-Cid} III.2
S1 Fig, A-D		w*; P{w+, UAS-gRNA dodeca} II.2/ +; P{w+, bamP-GAL4-VP16} III/ P{y[+t7.7] w[+mC]=UAS-Cas9.P2}attP2
S1 Fig, E	bam>	w*;; P{w+, bamP-GAL4-VP16} III/ +
S1 Fig, E	bam> Cas9	w*;; P{w+, bamP-GAL4-VP16} III/ P{y[+t7.7] w[+mC]=UAS-Cas9.P2}attP2
S1 Fig, E	bam> gRNA_acedod, Cas9	w*; P{w+, UAS-gRNA acedod} II.1/ +; P{w+, bamP-GAL4-VP16} III/ P{y[+t7.7] w[+mC]=UAS-Cas9.P2}attP2
S1 Fig, E	bam> gRNA_dodeca, Cas9	w*; P{w+, UAS-gRNA dodeca} II.2/ +; P{w+, bamP-GAL4-VP16} III/ P{y[+t7.7] w[+mC]=UAS-Cas9.P2}attP2
S2 Fig		T(2;3)Eip74EF[1], Eip74EF[1] e/ P{w+, UASt-MNM-EGFP} II.2; P{w+, bamP-GAL4-VP16} III, P{w+, gHis2AvD-mRFP} III.1
S3 Fig		w*; P{w+, UASt-MNM-EGFP} II.2/ + ; P{w+, bamP-GAL4-VP16} III, P{w+, gHis2AvD-mRFP} III.1, P{w+, gCid-EGFP-Cid} III.2/ +
S4 Fig	His2Av-mRFP bam>Cap-H2-EGFP	w*; {w+, UASt-EGFP-Cap-H2-RF} attP40 II.1/+; +/ P{w+, gHis2AV-mRFP} III.1, P{w+, bamP-GAL4-VP16} III
S4 Fig	His2Av-mRFP bam>Cap-H2-EGFP bam>MNM-EGFP	w*; {w+, UASt-EGFP-Cap-H2-RF} attP40 II.1/+; P{w+, UASt-mnm-EGFP} III.1/ P{w+, gHis2AV-mRFP} III.1, P{w+, bamP-GAL4-VP16} III
S1 Movie		w*; P{w+, gCid-EGFP-Cid} II.1, P{w+, gHis2AvD-mRFP} II.2/ CyO, P{ry+, ftz-lacZ} ; P{w+, bamP-GAL4-VP16} III/ +
S2 Movie		w*; P{w+, gCid-EGFP-Cid} II.1, P{w+, gHis2AvD-mRFP} II.2/ P{w+, UAS-gRNA dodeca} II.2 ; P{w+, bamP-GAL4-VP16} III/ P{y[+t7.7] w[+mC]=UAS-Cas9.P2}attP2
S3 Movie		w*; P{w+, gCid-EGFP-Cid} II.1, P{w+, gHis2AvD-mRFP} II.2/ P{w+, UAS-gRNA dodeca} II.2 ; P{w+, bamP-GAL4-VP16} III/ P{y[+t7.7] w[+mC]=UAS-Cas9.P2}attP2
S4 Movie		T(2;3)ftz[Rpl], ftz[Rpl]/ P{w+, gCid-EGFP-Cid} II.1, P{w+, gHis2AvD-mRFP} II.2; +
S5 Movie		T(2;3)ftz[Rpl], ftz[Rpl]/ P{w+, gCid-EGFP-Cid} II.1, P{w+, gHis2AvD-mRFP} II.2; +
S6 Movie		T(2;3)ftz[Rpl], ftz[Rpl]/ P{w+, gCid-EGFP-Cid} II.1, P{w+, gHis2AvD-mRFP} II.2; +
S7 Movie		T(2;3)Eip74EF[1], Eip74EF[1] e/ P{w+, gCid-EGFP-Cid} II.1, P{w+, gHis2AvD-mRFP} II.2; +
S8 Movie		T(2;3)ftz[Rpl], ftz[Rpl]/ P{w+, gCid-EGFP-Cid} II.1, P{w+, gHis2AvD-mRFP} II.2; +
S9 Movie		T(2;3)ftz[Rpl], ftz[Rpl]/ P{w+, gCid-EGFP-Cid} II.1, P{w+, gHis2AvD-mRFP} II.2; +
S10 Movie		T(2;3)ftz[Rpl], ftz[Rpl]/ P{w+, gCid-EGFP-Cid} II.1, P{w+, gHis2AvD-mRFP} II.2; +
S11 Movie		T(2;3)ftz[Rpl], ftz[Rpl]/ P{w+, gCid-EGFP-Cid} II.1, P{w+, gHis2AvD-mRFP} II.2; +
S12 Movie		T(2;3)ftz[Rpl], ftz[Rpl]/ P{w+, gCid-EGFP-Cid} II.1, P{w+, gHis2AvD-mRFP} II.2; +
S13 Movie		T(2;3)Eip74EF[1], Eip74EF[1] e/ P{w+, gCid-EGFP-Cid} II.1, P{w+, gHis2AvD-mRFP} II.2; +
S14 Movie		T(2;3)ftz[Rpl], ftz[Rpl]/ P{w+, UASt-MNM-EGFP} II.2; P{w+, bamP-GAL4-VP16} III, P{w+, gHis2AvD-mRFP} III.1
S15 Movie		T(2;3)ftz[Rpl], ftz[Rpl]/ P{w+, UASt-MNM-EGFP} II.2; P{w+, bamP-GAL4-VP16} III, P{w+, gHis2AvD-mRFP} III.1
S16 Movie		T(2;3)Eip74EF[1], Eip74EF[1] e/ P{w+, UASt-MNM-EGFP} II.2; P{w+, bamP-GAL4-VP16} III, P{w+, gHis2AvD-mRFP} III.1
S17 Movie		w*; P{w+, UASt-MNM-EGFP} II.2/ + ; P{w+, bamP-GAL4-VP16} III, P{w+, gHis2AvD-mRFP} III.1/ +
S18 Movie		w*; P{w+, UASt-MNM-EGFP} II.2/ + ; P{w+, bamP-GAL4-VP16} III, P{w+, gHis2AvD-mRFP} III.1/ +
