# Supplementary material for: Dispersive forces and resisting spot welds by alternative homolog conjunction govern chromosome shape in Drosophila spermatocytes during prophase I
Source: PLoS Genet. 2022 Jul 27;18(7):e1010327. doi: 10.1371/journal.pgen.1010327 (PMC9359577; doi:10.1371/journal.pgen.1010327)
Supplement: S2 Table — (XLSX) [file pgen.1010327.s024.xlsx]

## Sheet: Fig 2B
	number of adult F1
cross number	control (bam)	bam>Cas9 II (#58985)	bam>Cas9 III (#58986)
1	154	197	141
2	93	0	216
3	224	223	177
4	197	221	4
5	212	210	227
6	198	179	238
7	237	0	197
mean	187.857	147.143	171.429
stdev	49.3877	101.623	80.7772
normalized	100	78.327	91.2548
	control (bam)	bam>gRNA_acedod II Cas9 III	bam>gRNA_dodeca II Cas9 III
1	235	213	0
2	224	252	0
3	274	230	0
4	258	292	6
5	225	269	1
6	233	209	1
7	224	230	0
8	279	237	2
9	268	238	0
10	272	239	5
mean	249.2	240.9	1.5
stdev	23.0304	24.9107	2.22361
normalized	100	96.6693	0.601926

## Sheet: Fig 2E
Genotype	Cyst number	Cell number	Dkt		chr 3 centromeres resolved?
			chr2	chr3
gRNA_dodeca	1	1	3.66	0.221	n
	1	2	2.35	0.278	n
	1	3	3.65	0.85	y
	1	4	3.21	0.337	n
	1	5	5.17	1.25	y
	1	6	3.77	0.378	n
	1	7	4.1	0.906	y
	1	8	3.33	0.569	n
	1	9	1.28	0.67	y
	1	10	3.2	0.369	n
	2	1	4.74	0.357	n
	2	2	2.35	0.557	n
	2	3	1.84	1	y
	2	4	2.48	0.56	n
	2	5	1.92	0.78	y
	3	1	1.68	0.73	y
	3	2	2.63	0.74	y
	3	3	3.7	0.494	n
	3	4	4.06	0.225	n
	3	5	3.65	0.55	n
	3	6	5.32	0.575	n
	3	7	3.3	0.305	n
	3	8	3.12	0.604	n
	3	9	2.25	1.01	y
	4	1	3.31	1.05	y
	4	2	4.04	0.366	n
	5	1	4.06	1.49	y
	5	2	2.26	0.309	n
	5	3	2.18	0.256	n
	5	4	2.78	0.709	y
	5	5	3.99	0.257	n
average			3.20581	0.604903
std			1.00628	0.320745
n	5	31			19 (61.2%) not resolved
control	1	1	3.21	4.86
	1	2	1.24	3.57
	1	3	2.32	2.99
	1	4	3.97	5.21
	1	5	0.862	2.84
	1	6	3.64	5.05
	1	7	3.11	4.76
	1	8	2.11	4.77
	1	9	2.33	4.27
	1	10	3.43	5.17
	1	11	3.01	3.4
	1	12	2.63	5.38
average			2.65517	4.35583
std			0.937779	0.915229
n	1	12

## Sheet: Fig 4B
Genotype	Cyst number	Number of cells scored	Number of cells with 2:2 segregation	Number of cells with 3:1 segregation
ap[Xa]	1	6	6	0
	2	4	4	0
	3	6	6	0
	4	5	5	0
	5	3	3	0
	6	13	12	1
	7	7	7	0
total	7	44	43	1
% of 3:1					2.27273
TSTL	1	8	8	0
	2	9	8	1
	3	9	8	1
	4	6	6	0
	5	5	2	3
	6	9	8	1
	7	8	6	2
total	7	54	46	8
% of 3:1					14.8148
ftz[Rpl]	1	7	6	1
	2	8	8	0
	3	10	7	3
	4	4	2	2
	5	1	1	0
	6	8	7	1
	7	3	3	0
	8	10	9	1
	9	7	5	2
total	9	58	48	10
% of 3:1					17.2414
Eip74EF[1]	1	2	2	0
	2	8	7	1
	3	9	4	5
	4	8	8	0
	5	4	4	0
	6	6	4	2
	7	3	2	1
	8	5	1	4
	9	4	2	2
	10	6	5	1
	11	4	4	0
	12	6	5	1
	13	8	8	0
	14	5	2	3
	15	3	2	1
	16	5	4	1
total	16	86	64	22
% of 3:1					25.5814

## Sheet: Fig 4D
	volume tetrahedron (microM^3)
Cell number	T(2;3)ap[Xa]	T(2;3)Eip74EF1
1	3.15	0.0057
2	3.74	1.93
3	1.8	0.29
4	4.22	1.6
5	1.58	0.95
6	1.77	1.54
7	4.4	1.62
8	1.16	0.37
9	4.79	0.47
10	1.4	0.59
mean	2.801	0.93657
std	1.33197	0.648213

## Sheet: Fig6A
Cyst #	Cell #	small roi #	area	mean	IntDen	RawIntDen	large roi #	area	mean	IntDen	RawIntDen	RawIntDen Bg	area Bg	mean Bg Int	Bg in small roi	MNM-E int (Bg corr)	stronger/weaker
1	1	1	2.036	6.3	12.826	118234	59	3.043	4.936	15.02	138458	20224	1.007	20083.4	40889.8	77344.2	1.60587
1	1	2	1.709	13.334	22.787	210056	60	2.591	10.65	27.593	254363	44307	0.882	50234.7	85851.1	124205
1	2	3	1.761	4.101	7.222	66579	61	2.634	3.356	8.839	81480	14901	0.873	17068.7	30058	36521	4.71745
1	2	4	1.913	11.952	22.864	210769	62	2.856	8.727	24.922	229739	18970	0.943	20116.6	38483.1	172286
1	3	5	3.623	7.65	27.712	255458	63	4.914	6.257	30.751	283472	28014	1.291	21699.5	78617.1	176841	2.36599
1	3	6	2.343	4.993	11.699	107843	64	3.341	3.96	13.228	121942	14099	0.998	14127.3	33100.2	74742.8
1	4	7	1.534	6.138	9.419	86827	65	2.319	5.6	12.986	119707	32880	0.785	41885.4	64252.1	22574.9	9.95668
1	4	8	1.428	2.631	3.757	34630	66	2.235	2.569	5.741	52919	18289	0.807	22662.9	32362.7	2267.31
1	5	9	1.094	19.283	21.087	194390	67	1.772	15.123	26.804	247083	52693	0.678	77718.3	85023.8	109366	1.37308
1	5	10	3.4	6.445	21.908	201958	68	4.545	5.237	23.8	219399	17441	1.145	15232.3	51789.9	150168
2	1	11	2.254	2.734	6.161	56792	69	3.207	2.299	7.374	67980	11188	0.953	11739.8	26461.4	30330.6	17.0283
2	1	12	1.914	33.562	64.245	592233	70	2.805	24.267	68.071	627498	35265	0.891	39579.1	75754.4	516479
2	2	13	2.424	20.826	50.491	465438	71	3.399	15.434	52.458	483578	18140	0.975	18605.1	45098.8	420339
2	2	14	0.597	5.577	3.327	30669	72	1.157	5.952	6.889	63503	32834	0.56	58632.1	35003.4	-4334.39
2	3	15	3.042	2.103	6.398	58981	73	4.179	2.093	8.747	80637	21656	1.137	19046.6	57939.8	1041.2	396.821
2	3	16	3.832	15.777	60.46	557338	74	5.097	12.875	65.623	604930	47592	1.265	37622.1	144168	413170
2	4	17	3.636	9.992	36.328	334880	75	4.828	8.033	38.784	357519	22639	1.192	18992.4	69056.5	265823
2	4	18	1.794	3.5	6.279	57879	76	2.663	3.555	9.466	87258	29379	0.869	33807.8	60651.2	-2772.24
2	5	19	3.864	1.584	6.123	56442	77	5.092	1.528	7.781	71730	15288	1.228	12449.5	48104.9	8337.09
2	5	20	1.992	3.275	6.525	60146	78	2.935	4.325	12.693	117009	56863	0.943	60300.1	120118	-59971.8
2	6	21	2.701	1.25	3.378	31135	79	3.849	1.229	4.732	43618	12483	1.148	10873.7	29369.8	1765.15	318.361
2	6	22	2.258	34.624	78.174	720636	80	3.237	26.455	85.638	789435	68799	0.979	70274.8	158680	561956
3	1	23	3.144	9.305	29.26	269727	81	4.321	7.522	32.503	299622	29895	1.177	25399.3	79855.5	189872
3	1	24	2.788	3.076	8.576	79055	82	4.059	3.208	13.021	120030	40975	1.271	32238.4	89880.6	-10825.6
3	2	25	4.171	7.996	33.353	307459	83	5.459	6.55	35.756	329610	22151	1.288	17198	71732.8	235726	11.9146
3	2	26	3.521	2.257	7.947	73254	84	4.764	2.098	9.994	92130	18876	1.243	15185.8	53469.3	19784.7
3	3	27	5.431	10.405	56.513	520958	85	7.047	9.106	64.169	591530	70572	1.616	43670.8	237176	283782	5.68123
3	3	28	3.457	4.626	15.992	147416	86	4.671	4.218	19.705	181643	34227	1.214	28193.6	97465.2	49950.8
3	4	29	3.065	12.956	39.71	366055	87	4.32	9.973	43.081	397138	31083	1.255	24767.3	75911.9	290143	22.2941
3	4	30	3.37	2.692	9.073	83636	88	4.756	2.57	12.224	112681	29045	1.386	20956	70621.7	13014.3
3	5	31	3.118	2.881	8.984	82821	89	4.322	2.873	12.417	114466	31645	1.204	26283.2	81951.1	869.912	624.479
3	5	32	1.738	38.743	67.334	620707	90	2.604	27.463	71.521	659306	38599	0.866	44571.6	77465.4	543242
3	6	33	2.365	8.837	20.903	192690	91	3.582	6.589	23.597	217526	24836	1.217	20407.6	48263.9	144426	8.23557
3	6	34	3.087	2.225	6.867	63304	92	4.43	2.038	9.027	83215	19911	1.343	14825.8	45767.1	17536.9
4	1	35	3.681	7.073	26.038	240024	93	4.932	5.672	27.975	257885	17861	1.251	14277.4	52555	187469	8.51463
4	1	36	2.928	2.013	5.895	54339	94	4.035	1.789	7.22	66559	12220	1.107	11038.8	32321.7	22017.3
4	2	37	5.493	12.929	71.019	654679	95	7.032	10.382	73.003	672960	18281	1.539	11878.5	65248.6	589430	58.7112
4	2	38	3.976	1.725	6.858	63217	96	5.308	1.656	8.79	81032	17815	1.332	13374.6	53177.5	10039.5
4	3	39	4.701	13.495	63.437	584785	97	6.07	11.381	69.088	636872	52087	1.369	38047.5	178861	405924	13.5687
4	3	40	3.681	2.611	9.613	88617	98	4.944	2.386	11.798	108758	20141	1.263	15947	58700.7	29916.3
4	4	41	4.262	2.368	10.094	93051	99	5.743	2.403	13.801	127226	34175	1.481	23075.6	98348.3	-5297.31
4	4	42	4.274	1.689	7.221	66564	100	5.608	1.663	9.324	85952	19388	1.334	14533.7	62117.2	4446.82
4	5	43	2.962	2.908	8.614	79402	101	4.033	2.55	10.285	94810	15408	1.071	14386.6	42613	36789	1.93568
4	5	44	2.972	2.477	7.361	67855	102	4.106	2.285	9.383	86494	18639	1.134	16436.5	48849.3	19005.7
4	6	45	1.881	5.036	9.473	87329	103	2.808	4.366	12.257	112993	25664	0.927	27685	52075.5	35253.5	1.36102
4	6	46	2.727	2.614	7.13	65728	104	3.768	2.33	8.779	80931	15203	1.041	14604.2	39825.7	25902.3
5	1	47	2.625	12.579	33.016	304353	105	3.702	9.672	35.802	330030	25677	1.077	23841.2	62583.2	241770	1.912
5	1	48	2.582	9.631	24.871	229264	106	3.599	8.131	29.264	269761	40497	1.017	39820.1	102815	126449
5	2	49	2.14	15.764	33.739	311014	107	3.076	12.96	39.869	367524	56510	0.936	60373.9	129200	181814	6.50565
5	2	50	1.679	4.585	7.699	70976	108	2.552	3.969	10.126	93349	22373	0.873	25627.7	43028.9	27947.1
5	3	51	1.861	7.175	13.353	123091	109	2.729	5.571	15.204	140152	17061	0.868	19655.5	36578.9	86512.1	1.45671
5	3	52	2.291	8.046	18.436	169948	110	3.286	6.24	20.505	189025	19077	0.995	19172.9	43925	126023
5	4	53	3.123	5.388	16.827	155121	111	4.241	4.705	19.956	183960	28839	1.118	25795.2	80558.3	74562.7	3.67012
5	4	54	2.403	15.448	37.116	342142	112	3.381	11.872	40.139	370016	27874	0.978	28501	68488	273654
5	5	55	2.919	5.996	17.498	161306	113	3.982	5.268	20.98	193397	32091	1.063	30189.1	88121.9	73184.1	1.35901
5	5	56	2.74	5.003	13.709	126371	114	3.838	4.393	16.861	155432	29061	1.098	26467.2	72520.2	53850.8
5	6	57	2.551	11.575	29.528	272201	115	3.573	8.918	31.866	293754	21553	1.022	21089	53798.1	218403
5	6	58	3.193	3.988	12.734	117386	116	4.322	4.079	17.63	162519	45133	1.129	39976.1	127644	-10257.6
